# Supplementary material for: Transcriptomic comparison between two Vitis vinifera L. varieties (Trincadeira and Touriga Nacional) in abiotic stress conditions
Source: BMC Plant Biol. 2016 Oct 12;16:224. doi: 10.1186/s12870-016-0911-4 (PMC5062933; doi:10.1186/s12870-016-0911-4)
Supplement: Additional file 3: — Gene expression responses shared between the two varieties under high light and heat. TN, Touriga Nacional; TR, Trincadeira; H, heat stress; L, high light stress. (XLSX 14 kb) [file 12870_2016_911_MOESM3_ESM.xlsx]

## Sheet: Sheet1
	Additional file 3. Gene expression responses shared between the two varieties under high light and heat. TN, Touriga Nacional; TR, Trincadeira; H, heat stress; L, high light stress.
	Grapegen unique ID	Grapegen Functional Categories	Annotation	TN_H	TN_L	TR_H	TR_L
	VIT_204s0008g06150	Unknown	unknown protein	-12.9	-5.62	-11.43	-7.01
	GSVIVT00005633001	Unknown	Unknown protein	-3.7	-2.94	-4.47	-3.14
	GSVIVT00012685001	Unknown	Ycf1	-2.29	-3.29	-2.34	-2.32
	TC56379	Unknown	Unknown	-5.16	-2.42	-3.8	-2.93
	TC64868	Diverse functions.Gene family with diverse functions.NBS-LRR superfamily	TIR-NBS-LRR disease resistance	-3.07	-2.7	-4.06	-1.96
	VIT_201s0011g05670	Metabolism.Primary metabolism.Nucleobase, nucleoside, nucleotide, nucleic acid metabolism.Nudix hydrolase family	nudix hydrolase mitochondrial-like	-2.62	-2.21	-2.94	-2.47
	VIT_201s0026g00280	Metabolism.Primary metabolism.Carbohydrate metabolism.Oligosaccharide metabolism.Trehalose metabolism	probable -trehalose-phosphate synthase	-3.66	-2.07	-1.99	-3.1
	VIT_201s0026g00980	Metabolism.Primary metabolism.Carbohydrate metabolism.Glycosyl transference	glycosyltransferase cazy family gt8	-3	-2.46	-2.02	-2.49
	VIT_201s0026g02470	Regulation overview.Regulation of gene expression.Regulation of transcription.Transcription factor.Zinc finger C3HC4 family transcription factor	membrane associated ring finger	-2.61	-1.88	-3.47	-1.87
	VIT_203s0038g00760	Metabolism.Primary metabolism.Amino acid metabolism.Arginine and proline metabolism	arginine decarboxylase	-2.09	-1.57	-2.26	-1.59
	VIT_203s0038g03430	Cellular process.Cellular component organization and biogenesis.Cell wall organization and biogenesis.Cell wall metabolism.Cell wall modification	expansin-like protein precursor	-5.88	-2.85	-9.02	-2.95
	VIT_204s0008g01070	Signalling.Signalling pathway.Calcium sensors and signalling	calmodulin-binding protein	-2.47	-2.03	-2.91	-1.83
	VIT_204s0008g03770	Metabolism.Primary metabolism.Amino acid metabolism	aspartate aminotransferase	-1.69	-1.61	-2.76	-2.77
	VIT_204s0023g02380	Response to stimulus.Stress response.Biotic stress response	disease resistance protein	-2.57	-2.4	-4.32	-2.22
	VIT_205s0020g04000	Regulation overview.Regulation of gene expression.Regulation of transcription.Transcription factor.Zinc finger C3HC4 family transcription factor	ring u-box domain-containing protein	-2.31	-2.23	-3.96	-2.78
	VIT_205s0077g00510	Metabolism.Primary metabolism.Carbohydrate metabolism.Polysaccharide metabolism.Starch and sucrose metabolism.Sucrose catabolism	neutral invertase	-2.51	-1.54	-2.84	-2.01
	VIT_206s0061g00710	Regulation overview.Regulation of gene expression.Regulation of transcription.Transcription factor.Zinc finger C3HC4 family transcription factor	zinc finger	-4.13	-2.09	-1.95	-2.05
	VIT_207s0005g01240	Metabolism.Primary metabolism.Lipid metabolism.Glycerolipid metabolism.Glycerolipid catabolism	lipase class 3 family protein	-2.57	-2.09	-4.5	-3.53
	VIT_207s0197g00130	Diverse functions.Gene family with diverse functions.NBS-LRR superfamily	probable disease resistance protein at5g66900-like	-2.14	-2.09	-5.36	-2.7
	VIT_208s0007g02360	Response to stimulus.Stress response.Biotic stress response.Virus stress response	hin1-like protein	-3.58	-4.25	-5.35	-3.74
	VIT_208s0032g01150	Cellular process.Cellular transport.Protein trafficking	syntaxin-related protein nt-syr1	-3.03	-2.93	-7.39	-4.83
	VIT_210s0003g03810	Unknown	protein tify 5a-like	-8.95	-3.26	-12.42	-3.59
	VIT_211s0016g01810	Unknown	Unknown protein	-9.76	-7.03	-25.28	-10.67
	VIT_212s0028g01160	Transport overview.Macromolecule transport.Multidrug transport.Anthocyanin transport	transparent testa 12	3.35	1.73	2.33	2.21
	VIT_213s0067g00260	Response to stimulus.Stress response.Biotic stress response	nematode-resistance protein	-4.19	-2.58	-3.01	-2.68
	VIT_213s0156g00150	Unknown	Unknown protein	-3.83	-2.54	-9.69	-3.32
	VIT_217s0000g02050	Metabolism.Primary metabolism.Nucleobase, nucleoside, nucleotide, nucleic acid metabolism.Nudix hydrolase family	Nudix hydrolase 17	-8.68	-7.82	-12.7	-11.76
	VIT_218s0001g08580	Cellular process.Cellular component organization and biogenesis.Cell wall organization and biogenesis.Cell wall metabolism.Cell wall biosynthesis.Cellulose biosynthesis	probable xyloglucan glycosyltransferase 12-like	-3.2	-2.3	-2.83	-2.53
	VIT_218s0001g09230	Regulation overview.Regulation of gene expression.Regulation of transcription.Transcription factor.C2H2 family transcription factor	zinc finger protein zat10-like	-4.89	-3.1	-20.81	-5.21
	VVTU16433_at	Unknown	No hit	-4.22	-3.55	-5.4	-3.36
	VVTU30092_s_at	Transport overview.Macromolecule transport.Multidrug transport.Multidrug ABC transport	ABC transporter B member 11	-5.78	-3	-4.96	-3.69
