# Supplementary material for: Transcriptomic comparison between two Vitis vinifera L. varieties (Trincadeira and Touriga Nacional) in abiotic stress conditions
Source: BMC Plant Biol. 2016 Oct 12;16:224. doi: 10.1186/s12870-016-0911-4 (PMC5062933; doi:10.1186/s12870-016-0911-4)
Supplement: Additional file 7: — Functional categories of the selected up-and down-regulated genes. (XLSX 19 kb) [file 12870_2016_911_MOESM7_ESM.xlsx]

## Sheet: Up-regulated
Additional file 7. Functional categories of the selected up-regulated genes
Gene	Vitis ID**/NCBI accession	Grapegen Functional Categories	Annotation
VviEXLB4	VIT_200s1455g00010	Cellular process.Cellular component organization and biogenesis.Cell wall organization and biogenesis.Cell wall metabolism.Cell wall modification	expansin-like b1
lEaP*	VIT_205s0020g00840	Unknown	late embryogenesis abundant protein d-29-like
VviMYBC2-L4	VIT_217s0000g02650	Unknown	transcription repressor MYB4-like
HSP20	VIT_209s0002g06790	Metabolism.Primary metabolism.Protein metabolism and modification.Protein folding.Chaperone-mediated protein folding.HSP-mediated protein folding	hsp20-like chaperone
FMT	VIT_210s0003g00480	Metabolism.Secondary metabolism.Phenylpropanoid metabolism.Flavonoid metabolism.Isoflavonoid metabolism	flavonoid o-methyltransferase related
OST1	VIT_202s0236g00130	Signalling.Signalling pathway.Protein kinase	serine threonine-protein kinase
ProOx*	VIT_214s0083g00520	Metabolism.Primary metabolism.Amino acid metabolism.Glutamate metabolism.Glutamate biosynthesis	proline dehydrogenase
CXE*	VIT_208s0032g00700	Metabolism.Cellular metabolism.Esterase activity	probable carboxylesterase 15
ZFC	VIT_216s0098g00360	Regulation overview.Regulation of gene expression.Regulation of transcription.Transcription factor.CCT family transcription factor	zinc finger protein constans-like protein
ELIP1	VIT_205s0020g04110	Response to stimulus.Stress response.Abiotic stress response.Light stress response	early light-inducible protein
HSP21	VIT_216s0098g01060	Metabolism.Primary metabolism.Protein metabolism and modification.Protein folding.Chaperone-mediated protein folding.HSP-mediated protein folding	chloroplast low molecular weight heat shock protein
HSP23-MITO	VIT_202s0154g00490	Metabolism.Primary metabolism.Protein metabolism and modification.Protein folding.Chaperone-mediated protein folding.HSP-mediated protein folding	mitochondrial small heat shock protein
GolS1	VIT_207s0005g01980	Metabolism.Primary metabolism.Carbohydrate metabolism.Glycosyl transference	galactinol synthase
HSP18	VIT_2213s0019g03000	Metabolism.Primary metabolism.Protein metabolism and modification.Protein folding.Chaperone-mediated protein folding.HSP-mediated protein folding	kda class i heat shock protein HSP18
Lipase*	XM_002265963	Unknown	GDSL esterase/lipase
E12A11	VIT_200s0203g00080	Unknown	protein mother of ft and tf 1
LEA	VIT_203s0038g04390	Response to stimulus.Stress response.Abiotic stress response.Desiccation stress response	late embryogenesis abundant
HAI1_HAI3	VIT_206s0004g05460	Regulation overview.Regulation of gene expression.Regulation of transcription.Transcription factor.DBP family transcription factor	protein phosphatase 2c
PRP-I*	VIT_202s0154g00320	Transport overview.Macromolecule transport.Lipid transport	14 kda proline-rich protein
NitTrans*	VIT_217s0000g09470	Transport overview.Ion transport.Anion transport.Nitrate transport	nitrate transmembrane transporter
PRP-II*	VIT_202s0154g00300	Metabolism.Primary metabolism.Nucleobase, nucleoside, nucleotide, nucleic acid metabolism.Nucleic acid metabolism.RNA metabolism.RNA biosynthesis.mRNA biosynthesis	14 kda proline-rich protein
GLP4	VIT_217s0000g05360	Metabolism.Primary metabolism.Generation of metabolite precursors and energy.Storage proteins	rhicadhesin receptor
GA2OX8	VIT_210s0116g00410	Metabolism.Secondary metabolism.Terpenoid metabolism.Diterpenoid metabolism.Diterpenoid biosynthesis|Signalling.Hormone signalling.Gibberellic acid signalling.Gibberellic acid metabolism.Gibberellic acid catabolism	gibberellin 20-
CML44	XM_002285850	Response to stimulus.Stress response.Biotic stress response	probable calcium-binding protein CML44
DnaJ*	VIT_214s0060g01490	Metabolism.Primary metabolism.Protein metabolism and modification.Protein folding.Chaperone-mediated protein folding.HSP-mediated protein folding.HSP-mediated protein folding co-chaperone	heat shock protein binding
ProKin*	VIT_218s0166g00010	Signalling.Signalling pathway.Protein kinase	probable LRR receptor-like serine/threonine-protein kinase
PPP*	XM_010667183	Unknown	pentatricopeptide repeat-containing protein
PDI*	VIT_201s0127g00560	Metabolism.Primary metabolism.Protein metabolism and modification.Protein folding.Disulfide bond rearrangement	probable nucleoredoxin 1-like
HSP17II	VIT_204s0008g01590	Metabolism.Primary metabolism.Protein metabolism and modification.Protein folding.Chaperone-mediated protein folding.HSP-mediated protein folding	kda class ii heat shock protein
BGLU17	VIT_213s0064g01660	Metabolism.Cellular metabolism.Amino acid derivative metabolism.Cyanoamino acid metabolism	beta-glucosidase 13-like
FTSH6	VIT_214s0108g00590	Cellular process.Cellular component organization and biogenesis.Organelle organization and biogenesis.Plastid organization and biogenesis|Metabolism.Primary metabolism.Protein metabolism and modification.Proteolysis.Peptidase-mediated proteolysis.Metallopeptidase-mediated proteolysis	cell division protease ftsh-6
CoCHA*	VIT_203s0038g02110	Metabolism.Primary metabolism.Protein metabolism and modification.Protein folding.Chaperone-mediated protein folding.HSP-mediated protein folding.HSP-mediated protein folding co-chaperone	chaperone protein dnaj chloroplastic-like
PRP1*	VIT_211s0052g01650	Response to stimulus.Stress response.Biotic stress response|Signalling.Hormone signalling.Salicylic acid signalling.Salicylic acid-responsive	pathogenesis-related protein
Ankyrin*	VIT_2205s0029g01410	Diverse functions.Gene family with diverse functions.Ankyrin domain family	ankyrin repeat-containing protein
(*) Genes whose short name was attributed by the authors to facilitate writing
(**) (http://genomes.cribi.unipd.it/grape/)

## Sheet: Down-regulated
Additional file 7. Functional categories of the selected down-regulated genes
Gene	Vitis ID**/NCBI accession	Grapegen Functional Categories	Annotation
LipGDSL*	XM_002272934	Unknown	GDSL esterase/lipase
VviEXPA18	VIT_217s0053g00990	Cellular process.Cell growth and death.Cell growth|Cellular process.Cellular component organization and biogenesis.Cell wall organization and biogenesis.Cell wall metabolism.Cell wall modification	expansin
CML*	VIT_218s0001g01630	Response to stimulus.Stress response.Biotic stress response	ef hand family protein
THI1	VIT_210s0116g00530	Metabolism.Primary metabolism.Coenzyme and prosthetic group metabolism.Thiamine metabolism.Thiamine biosynthesis	thiazole biosynthetic enzyme
PG2	VIT_201s0127g00850	Cellular process.Cellular component organization and biogenesis.Cell wall organization and biogenesis.Cell wall metabolism.Cell wall modification.Pectin modification	probable polygalacturonase non-catalytic subunit jp650-like
Clmd*	XM_002277463	Signalling.Signalling pathway.Calcium sensors and signalling	putative calcium-binding protein CML19
ERF5-1	VIT_216s0013g00950	Regulation overview.Regulation of gene expression.Regulation of transcription.Transcription factor.AP2 family transcription factor.ERF subfamily transcription factor	ethylene-responsive transcription factor 5
NUDT17	VIT_217s0000g02050	Metabolism.Primary metabolism.Nucleobase, nucleoside, nucleotide, nucleic acid metabolism.Nudix hydrolase family	Nudix hydrolase 17
BAP2*	VIT_215s0048g02070	Unknown	BON1-associated protein (BAP2)
ASP	VIT_218s0001g07340	Metabolism.Primary metabolism.Protein metabolism and modification.Proteolysis.Peptidase-mediated proteolysis	aspartyl protease
STZ*	VIT_218s0001g09230		zinc finger protein ZAT10-like
WRKY46	VIT_215s0046g01140	Regulation overview.Regulation of gene expression.Regulation of transcription.Transcription factor.WRKY family transcription factor	WRKY transcription factor 46
SRS2	VIT_216s0013g00300	Unknown	atp-dependent dna helicase
ERF-1	VIT_202s0234g00130	Signalling.Hormone signalling.Ethylene signalling.Ethylene-mediated signalling pathway	ethylene-responsive transcription factor 1a
CYP707A1	VIT_202s0087g00710	Metabolism.Secondary metabolism.Terpenoid metabolism.Tetraterpenoid metabolism.Tetraterpenoid biosynthesis.Carotenoid biosynthesis	abscisic acid 8 -hydroxylase
THI1	VIT_210s0116g00530	Metabolism.Primary metabolism.Coenzyme and prosthetic group metabolism.Thiamine metabolism.Thiamine biosynthesis	thiazole biosynthetic enzyme
Pepd*	VIT_218s0001g00510	Metabolism.Primary metabolism.Protein metabolism and modification.Proteolysis.Peptidase-mediated proteolysis	prolyl oligopeptidase-like protein
HSP17	VIT_213s0019g02760	Metabolism.Primary metabolism.Protein metabolism and modification.Protein folding.Chaperone-mediated protein folding.HSP-mediated protein folding	kda class i heat shock protein
Clmd*	XM_002277463	Signalling.Signalling pathway.Calcium sensors and signalling	putative calcium-binding protein CML19
ERF5-2	VIT_216s0013g01060	Regulation overview.Regulation of gene expression.Regulation of transcription.Transcription factor.AP2 family transcription factor.ERF subfamily transcription factor	ethylene-responsive transcription factor 5
HSP17II	VIT_204s0008g01500	Metabolism.Primary metabolism.Protein metabolism and modification.Protein folding.Chaperone-mediated protein folding.HSP-mediated protein folding	kda class ii heat shock protein
HSP18	VIT_213s0019g02770	Metabolism.Primary metabolism.Protein metabolism and modification.Protein folding.Chaperone-mediated protein folding.HSP-mediated protein folding	kda class i heat shock protein
SsP*	VIT_200s0586g00030	Unknown	stem-specific protein
XTR6	VIT_211s0052g01260	Cellular process.Cellular component organization and biogenesis.Cell wall organization and biogenesis.Cell wall metabolism.Cell wall modification.Xyloglucan modification	probable xyloglucan endotransglucosylase hydrolase protein 23
JAZ8	VIT_210s0003g03810	Unknown	protein tify 5a-like
NUDT17	VIT_217s0000g02050	Metabolism.Primary metabolism.Nucleobase, nucleoside, nucleotide, nucleic acid metabolism.Nudix hydrolase family	Nudix hydrolase 17
VviVQ3	VIT_202s0025g01280	Regulation overview.Regulation of gene expression.Regulation of transcription.Transcription factor.WRKY family transcription factor	WRKY transcription factor 41
SCPL7_scpl18	VIT_203s0091g01290	Metabolism.Primary metabolism.Protein metabolism and modification.Proteolysis.Peptidase-mediated proteolysis	serine carboxypeptidase-like 18-like
PRP-I*	VIT_202s0154g00320	Transport overview.Macromolecule transport.Lipid transport	14 kDa proline-rich protein
GA20OX1	VIT_216s0022g02310	Metabolism.Secondary metabolism.Terpenoid metabolism.Diterpenoid metabolism.Diterpenoid biosynthesis	gibberellin 20-oxidase
TT4	VIT_205s0136g00260	Metabolism.Secondary metabolism.Phenylpropanoid metabolism.Flavonoid metabolism.Flavonoid biosynthesis	Chalcone synthase
SCPL16_SCPL17	VIT_203s0088g00260	Metabolism.Primary metabolism.Protein metabolism and modification.Proteolysis.Peptidase-mediated proteolysis	serine carboxypeptidase-like 18-like
PYL4	VIT_213s0067g01940	Signalling.Hormone signalling.ABA signalling.ABA-mediated signalling pathway	abscisic acid receptor pyl4
PRP-36*	XM_003631687	Transport overview.Macromolecule transport.Lipid transport	36.4 kDa proline-rich protein
PME61	VIT_205s0062g01160	Cellular process.Cellular component organization and biogenesis.Cell wall organization and biogenesis.Cell wall metabolism.Cell wall modification.Pectin modification	pectinesterase family protein
ZIP2	VIT_206s0004g05070	Transport overview.Ion transport.Cation transport.Heavy metal ion transport.Zinc transport	zinc transporter
(*) Genes whose short name was attributed by the authors to facilitate writing
(**) (http://genomes.cribi.unipd.it/grape/)
