# Supplementary material for: Transcriptomic comparison between two Vitis vinifera L. varieties (Trincadeira and Touriga Nacional) in abiotic stress conditions
Source: BMC Plant Biol. 2016 Oct 12;16:224. doi: 10.1186/s12870-016-0911-4 (PMC5062933; doi:10.1186/s12870-016-0911-4)
Supplement: Additional file 11: — Primers used for amplification of up- and down- regulated genes by RT-qPCR. (XLSX 13 kb) [file 12870_2016_911_MOESM11_ESM.xlsx]

## Sheet: primers up-regulated genes
Additional file 11. Primers used for amplification of up-regulated genes by RT-qPCR.
Gene	Sense	AntiSense	Tm (ºC)	Length (bp)
VviEXLB4	5' TGGCTTAGGGACTCCAACTG 3'	5' CAACATTGAGAATCCGTGCC 3'	60	241
lEaP	5' GCCCTTGTTCTGGTGGTGA 3'	5' TGGCTTTTGTCGGCAGTCT 3'	60	245
VviMYBC2-L4	5' ACCGACCAGTATGGAAACCC 3'	5' CCTTTCTTCCTTCTCCCACCT 3'	60	182
HSP20	5' AGGGCAGAGGAGACGAGAC 3'	5' ATCAGTCGGAGTCCATGTATCG	60	109
FMT	5' GGTGATGAGGAATGCGTGAA 3'	5' TTCCCTCCCAGTAACCACAGT 3'	60	180
OST1	5' TGGTGAGGGACAAGAAGACG 3'	5' CTCGCCTCATCTTCACTAAACC 3'	60	244
ProOx	5' TCCGTCAACCTTCACCTGG 3'	5' TCCAAATCGTCCTCGCAGT 3'	60	190
CXE	5' CTTCTGCGTCGGCTCTCG 3'	5' AGGTCCAAGCATCGTCCATAG	57	146
ZFC	5' ACAAGGGCTCAAGGTCTCG 3'	5' AACACCCCGAGCTGACACT 3'	60	227
ELIP1	5' CACCTCCTGTCACCACCAAC 3'	5' CTTCCATATTTCCGCACCC 3'	60	206
HSP21	5' CCTCTGGCAACCCACAAAC 3'	5' GGTCCATTGCGTCCATCAT 3'	60	292
HSP23-MITO	5' CCGCCTCCTCTCCTCTCC 3'	5' TCTTCGCCATCATCGTAGTCG 3'	57	109
GolS1	5' GAGCACCGCCGAGAACTG 3'	5' CTCCACGAACTCCCAGATACG 3'	60	141
HSP18	5' GAAGGAGGAAGTGAAGGTTGAG 3'	5' ACACCGTTCTCCATAGTAGCCT 3'	60	192
Lipase	5' CGGGTAGATTGCCAGGAAGG 3'	5' CGGGTGTTGACGAGAAATGG 3'	60	134
E12A11	5' GCTCCAAGTCCAAGTGAACC 3'	5' GGGCACCACCTCTCTTCC 3'	62	102
LEA	5' GTCTGAGGATGACGGACAAGG 3'	5' GTGGTGGTGGTGGTGATCG 3'	62	138
HAI1_HAI3	5' AAGTTCGGCATAGCATCGG 3'	5' CCATCGCATTCTTCCAACC 3'	60	241
PRP-I	5' CTCCACCTCTGTCCCTTGC 3'	5' TTCCAACAACAGCGTGAAGC 3'	57	146
NitTrans	5' TGGGGTCTAAACCAGTCTTACC 3'	5' TTGTCCGTATGCCACCTCTT 3'	60	282
PRP-II	5' GCCCTAGTCCTCCTAAGTCAAA 3'	5' AGCAGCCTCAAGATCAGCAA 3'	60	200
GLP4	5' TCTTCAACCTCACCCTTGTCTC 3'	5' CCTCTTTGCTTAGCCCATCA 3'	60	205
GA2OX8	5' GGCTTGGAGCAATGGTGTT 3'	5' TCCTCTTGAACCTGCTGTCTG 3'	60	183
CML	5' TGACCTGCACAGGATTTTCC 3'	5' CCCATCTCCGTTCAAGTCAA 3'	60	298
DnaJ	5' CGCCTCCTCCTCCGATATTC 3'	5' GAGTAAGCCTCCTGGATTTGC	61	132
ProKin	5' AAGGAGGCTTCGGGTCTGT 3'	5' TTCACAAGGTTCCGATGCC 3'	60	166
PPP	5' GAGGTGAAGATAGAGGTGGACG 3'	5' GAGCACCCCATTCTCAAGC 3'	60	192
PDI	5' GAGCGAAGATGGGGTTGAT 3'	5' CCCAACGAACTTCCCTTCTAG 3'	60	211
HSP17II	5' CGTCAAGGAGTACCCCAATTC 3'	5' AACTTCCCCACCCTCCTCT 3'	60	177
BGLU17	5' GTGCCCTTGTCCTAGTCCTCT 3'	5' TCCTGTTGACTGGTCCGAGA 3'	60	209
FTSH6	5' AAGCTCACCTTCCCGATCC 3'	5' CCCAGAACCCCTCATCTTTAC 3'	60	291
CoCHA	5' TCCGGGAACGAGATAAAGG 3'	5' ACTGGTCAGTCTCCCAAGTCC 3'	60	262
PRP1	5' CGCCTGATGCTGCCTCTG 3'	5' GCTCCTCTTCCTCTGCTTCC 3'	60	107
Ankyrin	5' ATGGGCATTCTGATGTGGTG 3'	5' AGCAAAGTGGAGCGGAGAC 3'	60	296

## Sheet: primers down-regulated genes
Additional file 11. Primers used for amplification of down-regulated genes by RT-qPCR.
Gene	Sense	AntiSense	Tm (ºC)	Length (bp)
LipGDSL	5' GACAACCCTGCTATCTGCTCA 3'	5' CGTGTCCTTGAAACCTTTGG 3'	60	289
VviEXPA18	5' GAGGGGAGGCATCAGGTTT 3'	5' CTGGTGGTGACCTTGAATGAG 3'	60	207
CML	5' AAATGGTGATGGCCTGGTG 3'	5' CCCATCTCCGTTCAAGTCAA 3'	60	265
THI1	5' TGCCGCTCTGTTCACTTCC 3'	5' GCCACCCTCTCTTCCTTCAC 3'	57	111
PG2	5' TCAACTCCTACACAGACGATGG 3'	5' TGCCGTTCTTGCCGTAGC 3'	57	108
Clmd	5' CGTCTCCAAAGTCTGGTTCTG 3'	5' ACTTCACTGCCGCTTCTGC 3'	60	186
ERF5-1	5' TAAGTCATCGGCGACCTCC 3'	5' ATGTCCCCAGCCATACCCT 3'	60	183
NUDT17	5' GAAGGCAGTTCCAGCGTTAC 3'	5' ACCCCACATTTCCAAGCAC 3'	60	243
BAP2	5' CGACAGGGTCATCGGAACT 3'	5' GCCATCACGGGAACCATAC 3'	60	177
ASP	5' ACTCTGGTGTCTTCTCCTACTG	5' GGGTGGTTCTGATGTTCTTGG 3'	57	105
STZ	5' TCCATCACCACCACAAGCA 3'	5' CTCGTCATCGACTGGGAATC 3'	60	258
WRKY46	5' TGTGGTGGTTTTGTGAGCG 3'	5' TTCTGGCACTGTTCCGATG 3'	60	171
SRS2	5' CTCCTCAACGCCCACATCT 3'	5' GGTACGTGCCGAGCCATAT 3'	60	179
ERF-1	5' CACGCTCGCTCCACTCTTT 3'	5' CCCTGTAATGCTTCCCCTTC 3'	60	185
CYP707A1	5' TGAAGCTGCAAAGCTGGTG 3'	5' GGCGATGGAGTCGATGTTAG 3'	60	199
Pepd	5' TCAAGGCATTTAGGTGCTGTC 3'	5' GAGCAAGAGCACAGCCAAAA 3'	60	256
HSP17	5' CCGTTCCAAGACTTCCCATT 3'	5' CTCCCTTCCTCAACCTCTACCT 3'	60	170
ERF5-2	5' CTGTTCTACCTCGGCTCCATC 3'	5' ATATCGCCTGAATCGGACTCC 3'	57	150
HSP17II	5' TTCCTACGCCTTCATCATCG 3'	5' ACACGCCATCTTGACAAACC 3'	60	230
HSP18	GAACACTCGCATTGATTGGAAG	5' TTCTCCTCCTTCTCAACACTCC 3'	57	150
SsP	5' TGGGTGGCTGGTGATTTCTG 3'	5' TTGCCTTCATCTTGTTCATCGG 3'	61	143
XTR6	5' ACCCTACTGCCGATTTCCA 3'	5' GCCCAGTCATCAGCATTCC 3'	60	175
JAZ8	5' CCCCAATCTAAGAAAGCAAAAC 3'	5' CTGTAACATCAGAAACGCAAATC 3'	60	233
VviVQ3	5' ATGATGGCTACAACTGGAGAAAA 3'	5' GAATGACTGCCTTGGGTGC 3'	60	196
SCPL7_scpl18	5' CCTGGCTGTTCTGGGTTCT 3'	5' ATAGGTCTGGGCTGCTGATG 3'	60	225
PRP-I	5' CCCAAGGACACCCTCAAGTT 3'	5' GCCGCAGTAGTTCAAGAGCA 3'	60	219
GA20OX1	5' GAGAAGAAGTCATCCAATGCTGT 3'	5' AGTGAGGTCGGGTTTTAGGC 3'	60	243
TT4	5' GCCCTAAAGCCCGAGAAGT 3'	5' CTGGTCCGAAACCGAAGAG 3'	60	175
scpl16_scpl17	5' AATCGGTCCAATGGAGTTTG 3'	5' AAGAGGGAGGTATTTAGGGTGTT 3'	60	238
PYL4	5' GGCGTACAAGCATTTCCTGA 3'	5' AAGGGTGTAGAGTGGTGACGG 3'	60	215
PRP-36	5' TGTGGATTTGTTGGGAGGG 3'	5' GGACTTGAAGAGCAATGGGTAT 3'	60	173
PME61	5' GGCGATGGATTCATTGCTC 3'	5' CGAAGTTGTTATTGCTGGATTTT 3'	60	271
ZIP2	5' TTTGGTGAAAATCTGGTGTCTAA 3'	5' TGAGAAGATAACCCGCTGATG 3'	60	239
